# Supplementary material for: Disease-associated DNA methylation signatures in esophageal biopsies of children diagnosed with Eosinophilic Esophagitis
Source: Clin Epigenetics. 2021 Apr 17;13:81. doi: 10.1186/s13148-021-01072-y (PMC8052828; doi:10.1186/s13148-021-01072-y)
Supplement: Supplementary file 4 — Additional file 4. Supplementary Table 2: List of the top 25 differentially methylated CpGs between non-EoE healthy controls and EoE patients at diagnosis (T0). [file 13148_2021_1072_MOESM4_ESM.xlsx]

## Sheet: EoE-T0_vs_Control_Top25_DMPs
CpG	delta beta	P value (unadjusted)	log Fold Change	FDR in Controls vs EoE.T0	chromosome	position (GRCh37)	UCSC RefGene Name
cg16383871	-0.204302	1.4649e-09	1.68971	0.00114318	6	31888543
cg08783928	0.193271	8.02498e-09	-1.42011	0.00313127	17	8067323	VAMP2
cg06098693	-0.15777	2.26449e-08	1.28268	0.00397524	11	70002283	ANO1
cg16420210	-0.324613	1.68938e-08	2.56677	0.00397524	8	138159368
cg27555880	-0.0512643	8.47193e-08	0.928494	0.00416147	5	132000014
cg07805850	0.0545286	2.20635e-07	-1.04469	0.00416147	17	77249511	RBFOX3
cg04752992	-0.0564099	7.32466e-08	0.902099	0.00416147	10	129682813	CLRN3
cg04574206	-0.0600991	8.63612e-08	1.08667	0.00416147	13	89192828	LINC00433
cg12201211	-0.0642052	1.81595e-07	1.14701	0.00416147	3	50629190
cg01895549	-0.0694282	2.13753e-07	1.09833	0.00416147	12	2419010	CACNA1C
cg21049650	-0.0780916	1.92629e-07	1.14428	0.00416147	6	130895972
cg21088514	-0.0787702	5.38457e-08	1.04287	0.00416147	21	35884376	KCNE1
cg22286046	-0.0814145	3.85818e-07	1.1276	0.00416147	18	42742029
cg15319402	0.107139	3.32186e-07	-0.695542	0.00416147	12	92897832
cg26932455	-0.110358	2.88919e-07	1.08817	0.00416147	2	136577732	LOC100507600;LCT
cg13078455	0.111108	2.92249e-07	-1.42766	0.00416147	12	89552709
cg03393340	-0.115209	1.88257e-07	1.19823	0.00416147	10	72751056
cg21307843	-0.115391	3.46037e-07	1.35221	0.00416147	3	9221683	SRGAP3
cg21723250	0.12027	3.8639e-07	-1.6418	0.00416147	2	24268072	C2orf44
cg12204395	-0.12408	2.98301e-07	1.6866	0.00416147	17	68171750	KCNJ2
cg04983687	-0.133168	2.15362e-07	2.6274	0.00416147	16	88558223	ZFPM1
cg20458692	0.13368	5.28765e-08	-1.3528	0.00416147	10	88611341	BMPR1A
cg11230744	0.135647	1.36862e-07	-1.59705	0.00416147	7	7217884
cg13361432	0.138483	2.53551e-07	-1.39221	0.00416147	2	202216820	ALS2CR12
cg16090149	0.140126	9.49728e-08	-1.4989	0.00416147	7	77145761
